# Supplementary material for: APOBR Is Downregulated in EBV+ Tonsils of Children with Obstructive Sleep-Disordered Breathing
Source: Genes (Basel). 2024 Oct 14;15(10):1324. doi: 10.3390/genes15101324 (PMC11507010; doi:10.3390/genes15101324)
Supplement: Supplementary file 1 [file genes-15-01324-s001.zip]

Archive with 1 entries (1 files):
- genes-3030838-supplementary.pdf
